# Supplementary material for: Interpretable Autoencoders Trained on Single Cell Sequencing Data Can Transfer Directly to Data from Unseen Tissues
Source: Cells. 2021 Dec 28;11(1):85. doi: 10.3390/cells11010085 (PMC8750521; doi:10.3390/cells11010085)
Supplement: Supplementary file 1 [file cells-11-00085-s001.zip]

Archive with 1 entries (1 files):
- cells-1459925-supplementary.pdf
